# Supplementary material for: Sweetening with Agavins: Its Impact on Sensory Acceptability, Physicochemical Properties, Phenolic Composition and Nutraceutical Potential of Oak Iced Tea
Source: Foods. 2025 Feb 28;14(5):833. doi: 10.3390/foods14050833 (PMC11898482; doi:10.3390/foods14050833)
Supplement: Supplementary file 1 [file foods-14-00833-s001.zip]

Archive with 1 entries (1 files):
- foods-3487113-supplementary.pdf
